# Supplementary material for: Automated deep-phenotyping of the vertebrate brain
Source: eLife. 2017 Apr 13;6:e23379. doi: 10.7554/eLife.23379 (PMC5441873; doi:10.7554/eLife.23379)
Supplement: Figure 6–source data 1. — DOI: http://dx.doi.org/10.7554/eLife.23379.021 [file elife-23379-fig6-data1.xlsx]

## Sheet: Figure 6
probe	p-value		fish 1	fish 2	fish 3	fish 4	fish 5	fish 6	fish 7	fish 8	fish 9	fish 10	fish 11
vglut2.2	0.00032041	Wild-type	155376	207404	183149	143465	165341	249213	192963	199474	246293
vglut2.2		Mutant	105554	138037	167209	91198	129902	135445	107565	96829
vglut1	3.2513e-08	Wild-type	30686	24945	29740	29723	23143	23017	24239	27248
vglut1		Mutant	9958	13549	10343	8763	10266	10054	11128	5766	11009
emx3	1.0473e-05	Wild-type	247495	251117	254617	264346	218867	238224	231210	248265	236777	229607	263759
emx3		Mutant	154297	163636	142469	129378	204197	206547	211436	162901	161605	196233
dlx5a	0.7946	Wild-type	194157	160079	174670	211756	165804	164797	165846	170707	163532	182840
dlx5a		Mutant	188145	178195	189729	182610	184794	147887	151554	195188	178736

## Sheet: Figure 6-Figure supp 1 
p-value		fish 1	fish 2	fish 3	fish 4	fish 5	fish 6
5.6442e-06	Wild-type	305166	309774	305044	310738	325106	296508
	Mutant	264440	264700	257957	261782	269278	253387
