# Supplementary material for: Automated deep-phenotyping of the vertebrate brain
Source: eLife. 2017 Apr 13;6:e23379. doi: 10.7554/eLife.23379 (PMC5441873; doi:10.7554/eLife.23379)
Supplement: Supplementary file 1. — All probes used for automated 3D phenotyping are listed along with the forward and reverse primers used in PCR cloning. DOI: http://dx.doi.org/10.7554/eLife.23379.024 [file elife-23379-supp1.xlsx]

## Sheet: Sheet1
Gene	Full Name (Alternate Names)	Human Ortholog*	Entrez GeneID	Probe Size (nts)	Site(s) of Expression	Farward Primer	Reverse Primer	Notes
ascl1a	Achaete-scute family bHLH transcription factor 1a	ASCL1	30466	600	Neural and oligodendrocyte progenitors	AGCGGCCAACAAGAAGATGA	GAGAGGGGTCTATCAGGGCA	bHLH transcription factor
ascl1b	Achaete-scute family bHLH transcription factor 1b	ASCL1	30478	669	Neural and oligodendrocyte progenitors	TTCAACGGACTGGGCTACAC	TTGCATCAGCAGGGCAAAAC	bHLH transcription factor
dlx5a	distal-less homeobox gene 5a	DLX5	30569	786	GABAergic neurons	ACCCTTTTCAGCTCTCCACG	TTCCTGATCCGAGTGCCAAC	Homeobox transcription factor
emx3	empty spiracles homeobox 3	n/a†	30536	516	Telencephalon	TCCATCCATCCTTCCCCCTT	GTGCTGACTGCCTTTCCTCT	Homeodomain transcription factor
eomesa	eomesodermin homolog a (tbr2)	EOMES‡	64603	854	Glutamatergic differentiation	TAAACAGGGCAGGCGAATGT	GTGGTTTGATGCCGTAGGGA	T-box transcription factor
fezf2	FEZ family zinc finger 2 (fezl; tof)	FEZF2	60634	837	Forebrain progenitor subpopulations	GTAAAGCGGATGCGGGGATA	AGGTGAAGGGCTTCTTGTCG	Zinc finger transcription factor
gad1b	Glutamate decarboxylase 1b (gad67)	GAD1	378441	594	GABAergic neurons	ACTGTGACACCTGTGACTCC	CCCCGTATTTCAGCGTGTCT	Catalyzes production of GABA from L-glutamic acid
neurog1	neurogenin 1	NEUROG1	30239	815	Neural progenitors	TCCTTTTCGCACACGGATGA	CTGGTCACGCTCCAAGGAAT	bHLH transcription factor
otpb	orthopedia homolog b	OTP	30316	892	Dopaminergic neurons; neuroendocrine cells	AGTGCGCAATGCTCTCTCAT	GGAGAGCCGGTAACATTCGT	Helix-turn-helix transcription factor
pax2a	Paired box 2a	PAX2	30425	867	MHB organizer; etc.	TGTCATTCCCGCACGAATCT	GGCTGCTGAACTTTGGTTCG	paired-box transcription factor
slc17a6a	Solute carrier family 17, member 6a (vglut2.2)	SLC17A6	494492	1035	Glutamatergic neurons	CAGAAGTCGTCGGAAAGGGA	CGGGCTCTCGTATGAAACCA	Vesicular glutamate transporter
slc17a7a	Solute carrier family 17, member 7a (vglut1)	SLC17A7	795293	1091	Glutamatergic neurons	CGGCTCATTCTTCTGGGGTT	TCACACCCCCATAATGCACC	Vesicular glutamate transporter
slc18a2	Solute carrier family 18, member 2 (vmat2)	SLC18A2	553304	755	Monoaminergic neurons	TACACGCTGCTGTTTTTGGC	AAACCCATGCAAAAGGCGAC	Vesicular monoamine transporter
slc6a9	Solute carrier family 6, member 9 (glyt1)	SLC6A9	494490	973	Astrocytes; glycinergic neurons	GAGCTCTCCTTTGGCCAGTT	CCAGAGTCTCCAACAGGCAG	Glycine transporter
sst1.1	Somatostatin 1, tandem duplicate 1	SST	326018	547	Somatostatin neurons	CCCGACGCATCTCTCTTCTT	CGGTGAGAGCTACCATCGTT	Somatostatin preproprotein
tph2	Tryptophan hydroxylase 2	TPH2	407712	443	Serotonergic neurons	CAGCAAATACTGGGCTCGGA	TTCCCCATCTGGCAATCCAC	Catalyzes rate limiting step in the biosynthesis of serotonin
th	Tyrosine hydroxylase	TH	30384	977	Catecholaminergic neurons	TGAGCGAGCAGATCGTGTTT	CAGTCCTGCTCCATACGCTT	Involved in the conversion of tyrosine to dopamine
zic2a	Zic family member 2a	ZIC2	58077	677	Progenitor populations	CCGCAAACAACGACATCGAC	TGAGAATGATGGAGCGAGCC	Zinc finger protein
tbr1b	T-box, brain, 1b	TBR1	58042	734	Glutamatergic differentiation	CACAAAGTAGCTCGAACCGC	TCCGTTTGATGCCTGTGGAA	T-box transcription factor
* Orthology based on conserved synteny unless otherwise noted.
† Emx3 has been lost in non-marsupial mammals but is found in other Tetrapods
‡ Presumed ortholog based on amino acid comparison.
